# Supplementary material for: Deciphering Escherichia coli ESBL/pAmpC Plasmids Through High-Throughput Third-Generation Sequencing and Hybrid Assembly
Source: Pathogens. 2025 Oct 13;14(10):1039. doi: 10.3390/pathogens14101039 (PMC12567533; doi:10.3390/pathogens14101039)
Supplement: Supplementary file 1 [file pathogens-14-01039-s001.zip]

Archive with 1 entries (1 files):
- pathogens-3904010-supplementary.pdf
